# Supplementary material for: Biochemical Characterization and Polyester-Binding/Degrading Capability of Two Cutinases from Aspergillus fumigatus
Source: Microorganisms. 2025 May 13;13(5):1121. doi: 10.3390/microorganisms13051121 (PMC12114444; doi:10.3390/microorganisms13051121)
Supplement: Supplementary file 1 [file microorganisms-13-01121-s001.zip]

Archive with 1 entries (1 files):
- microorganisms-3591740-supplementary.pdf
